# Supplementary material for: Effect of Targeted Cytokine Inhibition on Progression of Post-Traumatic Osteoarthritis Following Intra-Articular Fracture
Source: Int J Mol Sci. 2023 Sep 2;24(17):13606. doi: 10.3390/ijms241713606 (PMC10487447; doi:10.3390/ijms241713606)
Supplement: Supplementary file 1 [file ijms-24-13606-s001.zip]

Archive with 1 entries (1 files):
- ijms-2554364-supplementary.pdf
